# Supplementary material for: Leprosy in Refugees and Migrants in Italy and a Literature Review of Cases Reported in Europe between 2009 and 2018
Source: Microorganisms. 2020 Jul 24;8(8):1113. doi: 10.3390/microorganisms8081113 (PMC7463815; doi:10.3390/microorganisms8081113)
Supplement: Supplementary file 1 [file microorganisms-08-01113-s001.zip]

Archive with 1 entries (1 files):
- microorganisms-867972-supplementary.m4v
